# Supplementary material for: Optimization of Selected Minerals and a Cytokinin for In Vitro Propagation of Little-Leaf Mockorange (Philadelphus microphyllus A. Gray) Using Response Surface Methodology (RSM)
Source: Plants (Basel). 2024 Dec 9;13(23):3446. doi: 10.3390/plants13233446 (PMC11644219; doi:10.3390/plants13233446)
Supplement: Supplementary file 1 [file plants-13-03446-s001.zip]

Archive with 1 entries (1 files):
- plants-3284499-supplementary.pdf
